# Supplementary material for: Response of Korean pine’s functional traits to geography and climate
Source: PLoS One. 2017 Sep 8;12(9):e0184051. doi: 10.1371/journal.pone.0184051 (PMC5590863; doi:10.1371/journal.pone.0184051)
Supplement: S1 File — (XLSX) [file pone.0184051.s001.xlsx]

## Sheet: Traits
Site	No.	Lo	La	Ad	MAT	GST	MTCM	AP	GSP	PET	SLA（mm2/mg）	LT(mm)	LDMC（mg/g）	LNC(mg/g)	LPC(mg/g)	RNC(mg/g)	RPC(mg/g)	SRL（m/g）	logSLA	logLT	logLDMC	logLNC	logLPC	logRNC	logRPC	logSRL
Huairen	1	124.914	41.3359	633.8	3.9272	13.4299	-15.6064	885.736	807.93	561.124	14.727	0.625333	34.7222	17.0601	2.20571	10.3681	3.35969	71.4286	1.16811	-0.203888	1.54061	1.23198	0.343549	1.0157	0.526299	1.85387
	1	124.914	41.3359	678.2	3.68583	13.1712	-15.7884	894.337	815.547	554.363	14.9885	0.664	33.6207	20.7407	2.1	11.7195	3.50448	66.4336	1.17576	-0.177832	1.52661	1.31682	0.322219	1.06891	0.544624	1.82239
	1	124.914	41.335	703.6	3.54849	13.0237	-15.8913	899.302	819.943	550.534	14.1996	0.639333	47.1545	18.271	1.98987	11.5882	3.00547	113.21	1.15228	-0.194273	1.67352	1.26176	0.298824	1.06402	0.477913	2.05388
	1	124.915	41.336	671.9	3.721	13.208	-15.762	893.125	814.474	555.34	14.0295	0.784667	91.8182	18.7776	2.45242	9.36516	4.32467	165.094	1.14704	-0.105315	1.96293	1.27364	0.389595	0.971515	0.635953	2.21773
	1	124.913	41.336	671.9	3.721	13.208	-15.762	893.125	814.474	555.34	16.0071	0.806667	21	18.5001	2.49648	7.81613	3.69628	39.3895	1.20431	-0.0933059	1.32222	1.26718	0.397327	0.892992	0.567765	1.59538
	1	124.914	41.336	671.9	3.721	13.208	-15.762	893.125	814.474	555.34	17.1107	0.936667	24.1379	19.2445	3.99868	12.1368	3.80326	61.9048	1.23327	-0.0284149	1.3827	1.28431	0.601916	1.0841	0.580156	1.79172
	1	124.914	41.336	671.9	3.721	13.208	-15.762	893.125	814.474	555.34	13.9363	0.838	146.552	16.9448	1.74978	10.8172	3.0636	70.1754	1.14415	-0.076756	2.16599	1.22904	0.242983	1.03411	0.486232	1.84619
	1	124.913	41.336	671.9	3.721	13.208	-15.762	893.125	814.474	555.34	14.0561	0.862	50.2778	19.8338	3.39736	12.1588	4.00448	208.205	1.14786	-0.0644927	1.70138	1.29741	0.531141	1.08489	0.602547	2.31849
	1	124.914	41.336	671.9	3.721	13.208	-15.762	893.125	814.474	555.34	13.9435	0.674	104.87	18.0929	3.31806	8.69365	3.80055	207.895	1.14437	-0.17134	2.02065	1.25751	0.520884	0.939202	0.579846	2.31784
	1	124.914	41.336	671.9	3.721	13.208	-15.762	893.125	814.474	555.34	14.099	0.617333	68.5841	16.8857	3.48326	9.02178	4.03247	232.546	1.14919	-0.20948	1.83622	1.22752	0.541986	0.955292	0.605571	2.36651
	1	124.914	41.336	671.9	3.721	13.208	-15.762	893.125	814.474	555.34	14.0547	0.612	67.9104	17.9957	3.72555	10.2637	4.13696	72.0588	1.14782	-0.213249	1.83194	1.25517	0.57119	1.0113	0.616682	1.85769
	1	124.914	41.336	671.9	3.721	13.208	-15.762	893.125	814.474	555.34	18.435	0.946667	29.4118	17.7601	2.937	12.3172	3.48803	34.4149	1.26564	-0.0238029	1.46852	1.24944	0.467905	1.09051	0.542581	1.53675
	1	124.914	41.336	671.9	3.721	13.208	-15.762	893.125	814.474	555.34	14.4264	0.761333	47.4359	19.7407	3.08678	11.8042	3.59004	168.224	1.15916	-0.118425	1.67611	1.29536	0.489506	1.07204	0.5551	2.22589
	1	124.914	41.336	671.9	3.721	13.208	-15.762	893.125	814.474	555.34	13.8931	0.766	164.901	16.271	3.31148	9.73537	4.18801	40.9091	1.1428	-0.115771	2.21722	1.21141	0.520023	0.988352	0.622007	1.61182
	1	124.914	41.336	671.9	3.721	13.208	-15.762	893.125	814.474	555.34	14.3867	0.82	52.6667	18.0776	3.19692	7.91482	3.90325	13.7778	1.15796	-0.0861861	1.72154	1.25714	0.504731	0.898441	0.591426	1.13918
	1	124.914	41.336	671.9	3.721	13.208	-15.762	893.125	814.474	555.34	14.8076	0.743333	32.3944	17.28	2.73436	8.381	4.05137	79.1855	1.17048	-0.128816	1.51047	1.23754	0.436856	0.923296	0.607602	1.89865
	1	124.914	41.336	671.9	3.721	13.208	-15.762	893.125	814.474	555.34	18.95	0.822	40.9091	18.014	3.20533	8.58381	3.747	86.5385	1.27761	-0.0851282	1.61182	1.25561	0.505873	0.93368	0.573684	1.93721
	1	124.914	41.336	671.9	3.721	13.208	-15.762	893.125	814.474	555.34	15.8152	0.757333	17.6923	17.7084	1.70551	10.4738	3.747	80.0971	1.19908	-0.120713	1.24778	1.24818	0.231855	1.0201	0.573684	1.90362
	1	124.914	41.336	671.9	3.721	13.208	-15.762	893.125	814.474	555.34	17.6625	0.749333	40	18.593	1.89662	9.38081	3.747	70.8661	1.24705	-0.125325	1.60206	1.26935	0.277981	0.97224	0.573684	1.85044
	1	124.914	41.336	671.9	3.721	13.208	-15.762	893.125	814.474	555.34	18.0136	0.739333	36.6667	19.728	1.96	10.2438	3.747	155.044	1.2556	-0.13116	1.56427	1.29508	0.292256	1.01046	0.573684	2.19045
	1	124.914	41.336	671.9	3.721	13.208	-15.762	893.125	814.474	555.34	18.95	0.772667	180	21.28	2.09207	7.74381	3.747	151.87	1.27761	-0.112008	2.25527	1.32797	0.320577	0.888955	0.573684	2.18147
	1	124.914	41.336	671.9	3.721	13.208	-15.762	893.125	814.474	555.34	13.4214	0.864667	31.8182	16.5794	1.8386	9.1381	3.747	101.449	1.1278	-0.0631513	1.50268	1.21957	0.264486	0.960856	0.573684	2.00625
	1	124.914	41.336	671.9	3.721	13.208	-15.762	893.125	814.474	555.34	15.4214	0.683333	50	19.4173	2.1676	10.0038	3.747	211.033	1.18812	-0.165367	1.69897	1.28819	0.335979	1.00017	0.573684	2.32435
	1	124.914	41.336	671.9	3.721	13.208	-15.762	893.125	814.474	555.34	17.15	0.702	16.6667	18.3053	2.03676	12.7638	3.747	193.779	1.23426	-0.153663	1.22185	1.26258	0.30894	1.10598	0.573684	2.28731
	1	124.914	41.336	671.9	3.721	13.208	-15.762	893.125	814.474	555.34	16.0024	0.738	86.3946	18.73	1.676	7.46938	3.747	197.269	1.20419	-0.131944	1.93649	1.27254	0.224274	0.873285	0.573684	2.29506
	1	124.914	41.336	671.9	3.721	13.208	-15.762	893.125	814.474	555.34	15.9679	0.614667	86.4979	16.0028	1.90676	8.03138	3.747	108.259	1.20325	-0.21136	1.93701	1.2042	0.280296	0.90479	0.573684	2.03446
	1	124.914	41.336	671.9	3.721	13.208	-15.762	893.125	814.474	555.34	17.388	0.804667	98.062	19.6828	2.676	11.6638	3.747	177.199	1.24025	-0.094384	1.9915	1.29409	0.427486	1.06684	0.573684	2.24846
	1	124.914	41.336	671.9	3.721	13.208	-15.762	893.125	814.474	555.34	16.7805	0.695333	94.4444	15.3728	2.24676	10.9738	3.747	81.3987	1.22481	-0.157807	1.97518	1.18675	0.351557	1.04036	0.573684	1.91062
	1	124.914	41.336	671.9	3.721	13.208	-15.762	893.125	814.474	555.34	18.0439	0.689333	107.96	17.289	3.58676	10.7138	3.747	168.109	1.25633	-0.161571	2.03326	1.23777	0.554702	1.02994	0.573684	2.22559
	1	124.914	41.336	671.9	3.721	13.208	-15.762	893.125	814.474	555.34	17.9519	0.746667	96.6667	18.126	2.07676	7.91381	3.747	203.559	1.25411	-0.126873	1.98528	1.2583	0.317386	0.898386	0.573684	2.30869
Changbaishan	2	128.095	42.3779	772	2.18526	11.8267	-17.4001	811.216	737.654	522.632	15.4554	0.57	71.4286	19.5511	2.5978	11.9193	3.86319	36.25	1.18908	-0.244125	1.85387	1.29117	0.414605	1.07625	0.586946	1.55931
	2	128.094	42.3779	780	2.14178	11.7801	-17.4329	812.771	739.031	521.455	16.375	0.566	29.1045	19.1507	1.33348	9.70808	4.72435	14.7674	1.21418	-0.247184	1.46396	1.28218	0.124987	0.987133	0.674342	1.16931
	2	128.094	42.3779	783.9	2.12058	11.7574	-17.4489	813.525	739.699	520.882	16.1175	0.442	36.9231	17.4429	3.58018	10.7413	4.03855	3.16558	1.2073	-0.354578	1.5673	1.24162	0.553904	1.03106	0.606225	0.500454
	2	128.094	42.3779	797.1	2.04884	11.6805	-17.5031	816.089	741.97	518.943	16.2395	0.65	67.3378	16.6349	3.60661	10.2574	2.74758	11.0849	1.21057	-0.187087	1.82826	1.22102	0.557099	1.01104	0.43895	1.04473
	2	128.095	42.3777	770.9	2.19139	11.8332	-17.3953	811.006	737.467	522.795	15.5167	0.651333	31.7739	18.0082	2.28062	10.9899	1.43921	61.5	1.1908	-0.186197	1.50207	1.25547	0.358052	1.041	0.158123	1.78888
	2	128.095	42.3775	786.8	2.10512	11.7406	-17.4602	814.093	740.2	520.458	17.3654	0.569333	22.1154	17.0424	3.70352	10.0771	4.21454	90	1.23968	-0.244633	1.34469	1.23153	0.568615	1.00334	0.62475	1.95424
	2	128.095	42.3775	791.1	2.08175	11.7156	-17.4779	814.93	740.942	519.826	16.0071	0.534667	17.9487	18.126	2.36432	10.3192	3.76363	9.64912	1.20431	-0.271917	1.25403	1.2583	0.373706	1.01365	0.575607	0.984488
	2	128.095	42.3773	792.6	2.07375	11.7069	-17.4837	815.224	741.202	519.607	16.89	0.516	13.9785	18.6003	2.86652	9.10271	4.47243	3.74359	1.22763	-0.28735	1.14546	1.26952	0.457355	0.959171	0.650544	0.573288
	2	128.095	42.3773	785.1	2.11452	11.7506	-17.453	813.77	739.914	520.709	16.375	0.594	27.6596	18.2772	3.47445	9.85074	3.04039	4.23684	1.21418	-0.226214	1.44185	1.26191	0.540886	0.993469	0.482929	0.627042
	2	128.094	42.3775	801.2	2.02686	11.6568	-17.5193	816.894	742.682	518.343	15.8152	0.560667	40.3922	19.4107	1.56072	11.0303	4.62748	14.6875	1.19908	-0.251295	1.6063	1.28804	0.193324	1.04259	0.665344	1.16695
	2	128.094	42.3775	804.1	2.0111	11.6399	-17.5312	817.458	743.182	517.918	17.3654	0.656	89.6024	18.8249	1.0163	10.2099	3.66439	19.125	1.23968	-0.183096	1.95232	1.27473	0.00702174	1.00902	0.564002	1.2816
	2	128.095	42.378	787.709	2.101	11.735	-17.464	814.271	740.358	520.324	15.2045	0.655333	33.9934	16.8857	2.99989	9.00771	3.02921	103.922	1.18197	-0.183538	1.53139	1.22752	0.477106	0.954615	0.48133	2.01671
	2	128.095	42.378	787.709	2.101	11.735	-17.464	814.271	740.358	520.324	14.9588	0.686	35.0877	19.2096	2.04714	11.4008	4.50724	5.14019	1.1749	-0.163676	1.54516	1.28352	0.311147	1.05693	0.653911	0.710979
	2	128.095	42.378	787.709	2.101	11.735	-17.464	814.271	740.358	520.324	16.375	0.510667	15.748	16.1998	1.13965	10.1832	3.84039	11.4545	1.21418	-0.291862	1.19723	1.20951	0.0567706	1.00788	0.584375	1.05898
	2	128.095	42.378	787.709	2.101	11.735	-17.464	814.271	740.358	520.324	15.5167	0.541333	20.8835	19.9719	1.99868	8.79103	3.45275	18.2222	1.1908	-0.266535	1.3198	1.30042	0.300743	0.94404	0.538165	1.2606
	2	128.095	42.378	787.709	2.101	11.735	-17.464	814.271	740.358	520.324	16.375	0.556667	22.7273	17.2191	1.39515	9.01985	4.6952	33.3333	1.21418	-0.254405	1.35655	1.23601	0.144622	0.955199	0.671654	1.52288
	2	128.095	42.378	787.709	2.101	11.735	-17.464	814.271	740.358	520.324	16.5265	0.613333	17.5824	18.1603	2.25419	10.163	4.6037	36.25	1.21818	-0.212303	1.24508	1.25912	0.35299	1.00702	0.663107	1.55931
	2	128.095	42.378	787.709	2.101	11.735	-17.464	814.271	740.358	520.324	17.3654	0.654667	28.8889	18.2651	1.45242	11.295	3.3289	125	1.23968	-0.18398	1.46073	1.26162	0.162093	1.05289	0.522301	2.09691
	2	128.095	42.378	787.709	2.101	11.735	-17.464	814.271	740.358	520.324	14.8534	0.640667	31.0962	17.0264	2.11322	9.1608	2.6014	113	1.17183	-0.193368	1.49271	1.23112	0.324944	0.961933	0.415207	2.05308
	2	128.095	42.378	787.709	2.101	11.735	-17.464	814.271	740.358	520.324	16.1175	0.685333	19.8413	18.1139	2.189	9.0039	4.77204	156.25	1.2073	-0.164098	1.29757	1.25801	0.340246	0.954431	0.678704	2.19382
	2	128.095	42.378	787.709	2.101	11.735	-17.464	814.271	740.358	520.324	15.2484	0.595333	17.4863	19.3652	2.0995	11.0216	4.1953	133.75	1.18323	-0.22524	1.2427	1.28702	0.322116	1.04224	0.622763	2.12629
	2	128.095	42.378	787.709	2.101	11.735	-17.464	814.271	740.358	520.324	14.6277	0.642	28.0702	18.2193	1.247	10.0359	3.99841	113	1.16518	-0.192465	1.44825	1.26053	0.0958665	1.00156	0.601887	2.05308
	2	128.095	42.378	787.709	2.101	11.735	-17.464	814.271	740.358	520.324	14.2373	0.586667	36.6255	18.1687	2.0048	10.115	4.0025	30.3483	1.15343	-0.231609	1.56378	1.25932	0.302071	1.00497	0.602331	1.48213
	2	128.095	42.378	787.709	2.101	11.735	-17.464	814.271	740.358	520.324	15.0875	0.707333	39.1026	17.8547	2.1095	8.7602	4.0509	92.5	1.17862	-0.150376	1.59221	1.25175	0.32418	0.942514	0.607552	1.96614
	2	128.095	42.378	787.709	2.101	11.735	-17.464	814.271	740.358	520.324	15.8904	0.689333	25.8503	16.0024	2.9617	9.6513	1.7294	51.683	1.20113	-0.161571	1.41247	1.20419	0.471541	0.984586	0.237895	1.71335
	2	128.095	42.378	787.709	2.101	11.735	-17.464	814.271	740.358	520.324	16.895	0.591333	15.3846	17.0465	1.562	9.0081	4.41036	94.772	1.22776	-0.228168	1.18709	1.23164	0.193681	0.954633	0.644474	1.97668
	2	128.095	42.378	787.709	2.101	11.735	-17.464	814.271	740.358	520.324	17.0871	0.591333	36.7284	19.5519	1.77801	10.1587	3.962	106.028	1.23267	-0.228168	1.565	1.29119	0.249934	1.00684	0.597914	2.02542
	2	128.095	42.378	787.709	2.101	11.735	-17.464	814.271	740.358	520.324	15.9825	0.6	30.6667	18.0573	2.9152	8.85238	3.4706	114.953	1.20364	-0.221849	1.48667	1.25665	0.464668	0.94706	0.540405	2.06052
	2	128.095	42.378	787.709	2.101	11.735	-17.464	814.271	740.358	520.324	16.0261	0.548667	14.0351	18.5604	2.2035	8.15095	3.7046	57.422	1.20483	-0.260691	1.14722	1.26859	0.343113	0.911208	0.568741	1.75908
	2	128.095	42.378	787.709	2.101	11.735	-17.464	814.271	740.358	520.324	15.2373	0.617333	23.1023	19.227	2.0724	10.0378	4.6621	43.6095	1.18291	-0.20948	1.36366	1.28391	0.316474	1.00164	0.668582	1.63958
Jiaohe	3	127.697	43.9552	418.3	2.85883	13.2326	-18.2175	695.29	638.612	563.781	14.4019	0.505333	108.873	19.2445	2.36474	11.2007	2.42422	54.1667	1.15842	-0.296422	2.03692	1.28431	0.373783	1.04924	0.384572	1.73373
	3	127.695	43.9524	391.3	3.00795	13.3913	-18.103	690.194	634.097	568.051	17.3654	0.520667	82.1256	18.271	2.0886	11.4513	2.99481	44	1.23968	-0.28344	1.91448	1.26176	0.319854	1.05886	0.47637	1.64345
	3	127.697	43.9525	401.7	2.95124	13.3305	-18.1457	692.17	635.844	566.409	21.525	0.317333	73.251	18.9002	3.01197	11.5144	4.28012	81.6667	1.33294	-0.498484	1.86481	1.27647	0.478851	1.06124	0.631456	1.91204
	3	127.717	43.967	444.1	2.70816	13.075	-18.3385	699.484	642.309	559.591	17.3654	0.464	98.9418	18.271	1.98987	10.1201	3.24242	65	1.23968	-0.333482	1.99538	1.26176	0.298824	1.00518	0.51087	1.81291
	3	127.717	43.9669	454.1	2.65388	13.0167	-18.3794	701.425	644.029	558.035	18.435	0.562	100.474	17.9144	1.81366	12.0145	3.52995	61.1111	1.26564	-0.250264	2.00205	1.2532	0.258555	1.07971	0.547768	1.78612
	3	127.717	43.9669	438.5	2.73868	13.1076	-18.3154	698.402	641.351	560.465	17.6625	0.530667	144.5	18.7221	1.81959	11.3514	3.1928	67.5	1.24705	-0.275178	2.15987	1.27236	0.259974	1.05505	0.504172	1.8293
	3	127.716	43.967	443.6	2.71088	13.0779	-18.3365	699.389	642.226	559.669	14.3867	0.278	94.686	17.2381	2.11923	9.81201	2.62424	77.5	1.15796	-0.555955	1.97629	1.23649	0.326179	0.991758	0.419004	1.8893
	3	127.716	43.9673	454.8	2.64978	13.0125	-18.3829	701.557	644.147	557.924	18.0136	0.346667	118.374	20.0637	1.73647	10.3145	2.75495	51.8182	1.2556	-0.460088	2.07326	1.30241	0.239668	1.01345	0.440113	1.71448
	3	127.716	43.9679	442	2.71886	13.0868	-18.3312	699.049	641.927	559.911	14.83	0.369333	115.152	17.0601	2.25886	8.76151	3.0428	61.6667	1.17114	-0.432581	2.06127	1.23198	0.353889	0.942579	0.483274	1.79005
	3	127.709	43.963	432.044	2.778	13.148	-18.283	697.44	640.505	561.537	14.1111	0.452667	82.1883	17.0601	2.58012	12.3001	3.58242	56.25	1.14956	-0.344221	1.91481	1.23198	0.41164	1.08991	0.554177	1.75012
	3	127.709	43.963	432.044	2.778	13.148	-18.283	697.44	640.505	561.537	14.8076	0.465333	80.4094	19.7075	2.19899	10.142	3.8453	45.9091	1.17048	-0.332236	1.90531	1.29463	0.342223	1.00612	0.58493	1.6619
	3	127.709	43.963	432.044	2.778	13.148	-18.283	697.44	640.505	561.537	15.7312	0.559333	95.9742	18.2445	1.98137	11.9135	2.63193	108.571	1.19676	-0.252329	1.98215	1.26113	0.296965	1.07604	0.420274	2.03572
	3	127.709	43.963	432.044	2.778	13.148	-18.283	697.44	640.505	561.537	14.727	0.295	52.1368	17.271	2.0682	9.4012	2.57424	28.75	1.16811	-0.530178	1.71714	1.23732	0.315592	0.973183	0.410649	1.45864
	3	127.709	43.963	432.044	2.778	13.148	-18.283	697.44	640.505	561.537	14.1831	0.358067	56.9536	18.1002	2.8012	10.3201	2.72995	60	1.15177	-0.446036	1.75552	1.25768	0.447344	1.01369	0.436154	1.77815
	3	127.709	43.963	432.044	2.778	13.148	-18.283	697.44	640.505	561.537	13.9535	0.502667	95.4802	17.271	2.69899	11.0314	3.92801	52.7273	1.14468	-0.29872	1.97991	1.23732	0.431201	1.04263	0.594173	1.72204
	3	127.709	43.963	432.044	2.778	13.148	-18.283	697.44	640.505	561.537	13.8584	0.359333	98.6111	20.226	1.735	8.31981	3.10742	85.7143	1.14171	-0.444502	1.99393	1.30591	0.239299	0.920114	0.492401	1.93305
	3	127.709	43.963	432.044	2.778	13.148	-18.283	697.44	640.505	561.537	13.8895	0.535333	64.8241	19.659	1.2404	11.0031	2.85299	112.5	1.14269	-0.271376	1.81174	1.29356	0.0935618	1.04152	0.455301	2.05115
	3	127.709	43.963	432.044	2.778	13.148	-18.283	697.44	640.505	561.537	13.9923	0.475333	51.1111	19.4524	1.4437	9.38762	3.53193	114.167	1.14589	-0.323002	1.70852	1.28897	0.159477	0.972555	0.548012	2.05754
	3	127.709	43.963	432.044	2.778	13.148	-18.283	697.44	640.505	561.537	13.8693	0.699	69.8163	17.3303	1.3954	10.723	4.17624	47.3077	1.14205	-0.155523	1.84396	1.23881	0.144699	1.03032	0.620786	1.67493
	3	127.709	43.963	432.044	2.778	13.148	-18.283	697.44	640.505	561.537	13.8744	0.375333	64.4444	21.6591	1.907	12.1001	3.52755	54.0909	1.14221	-0.425583	1.80919	1.33564	0.280351	1.08279	0.547473	1.73312
	3	127.709	43.963	432.044	2.778	13.148	-18.283	697.44	640.505	561.537	13.8623	0.429867	36.5462	18.2536	1.3608	10.2531	3.07853	48.3333	1.14184	-0.366666	1.56284	1.26135	0.133794	1.01086	0.488343	1.68425
	3	127.709	43.963	432.044	2.778	13.148	-18.283	697.44	640.505	561.537	13.8579	0.557333	58.042	17.0216	2.29	9.28762	3.67032	26.9231	1.1417	-0.253885	1.76374	1.231	0.359835	0.967904	0.564704	1.43012
	3	127.709	43.963	432.044	2.778	13.148	-18.283	697.44	640.505	561.537	13.8854	0.485	80.5128	20.1016	1.8923	11.5783	3.242	17.2727	1.14256	-0.314258	1.90587	1.30323	0.27699	1.06364	0.510813	1.23736
	3	127.709	43.963	432.044	2.778	13.148	-18.283	697.44	640.505	561.537	14.0024	0.564	65.2874	19.7523	1.637	11.2039	2.713	51.6667	1.1462	-0.248721	1.81483	1.29562	0.214049	1.04937	0.43345	1.71321
	3	127.709	43.963	432.044	2.778	13.148	-18.283	697.44	640.505	561.537	13.9679	0.348667	47.0085	18.6231	1.553	13.0013	2.82298	61.456	1.14513	-0.45759	1.67218	1.27005	0.191171	1.11399	0.450708	1.78856
	3	127.709	43.963	432.044	2.778	13.148	-18.283	697.44	640.505	561.537	13.8803	0.328	53.3333	18.4437	1.6028	10.4269	3.01467	94.2043	1.1424	-0.484126	1.727	1.26585	0.204879	1.01816	0.47924	1.97407
	3	127.709	43.963	432.044	2.778	13.148	-18.283	697.44	640.505	561.537	14.0519	0.518667	40.8676	19.2107	2.0073	10.1154	2.03681	75.365	1.14774	-0.285112	1.61138	1.28354	0.302612	1.00498	0.308951	1.87717
	3	127.709	43.963	432.044	2.778	13.148	-18.283	697.44	640.505	561.537	14.0439	0.455333	35	18.032	1.747	9.3548	2.55412	101.284	1.14749	-0.341671	1.54407	1.25604	0.242293	0.971035	0.407241	2.00554
	3	127.709	43.963	432.044	2.778	13.148	-18.283	697.44	640.505	561.537	13.9185	0.433	129.565	18.653	1.5038	11.072	3.2047	71.0569	1.14359	-0.363512	2.11249	1.27075	0.17719	1.04423	0.505787	1.85161
	3	127.709	43.963	432.044	2.778	13.148	-18.283	697.44	640.505	561.537	13.863	0.507333	71.9298	20.0074	1.7328	10.8342	3.0018	94.2218	1.14186	-0.294707	1.85691	1.30119	0.238748	1.0348	0.477382	1.97415
Ning'an	4	128.532	44.1958	894.2	0.0382165	10.2648	-20.4442	762.107	696.6	486.485	14.1862	0.630667	77.971	19.5888	1.9326	9.45011	3.20173	47.5	1.15187	-0.2002	1.89193	1.29201	0.286142	0.975437	0.505385	1.67669
	4	128.696	44.1676	413.3	2.66726	13.0619	-18.4196	666.554	611.612	559.773	14.1962	0.635333	71.3499	22.628	2.33348	10.198	2.56699	11.413	1.15217	-0.196998	1.85339	1.35465	0.368004	1.00852	0.409425	1.0574
	4	128.532	44.1976	961.2	-0.327481	9.87352	-20.7214	775.018	708.036	475.921	14.4437	0.59	139.785	19.4107	2.14846	9.95293	3.50887	45	1.15968	-0.229148	2.14546	1.28804	0.332127	0.997951	0.545168	1.65321
	4	128.532	44.1975	960.3	-0.322508	9.8788	-20.7176	774.847	707.884	476.066	13.954	0.493333	159.853	19.8939	2.23228	10.4412	1.53878	26.2097	1.1447	-0.30686	2.20372	1.29872	0.348748	1.01875	0.187176	1.41846
	4	128.532	44.1976	955.8	-0.298126	9.90498	-20.6993	773.971	707.109	476.782	14.0844	0.589333	99.4253	21.3696	1.09119	10.5595	2.59184	26.4465	1.14874	-0.229639	1.9975	1.3298	0.0379001	1.02364	0.413607	1.42237
	4	128.532	44.1977	954.7	-0.292227	9.91135	-20.6949	773.754	706.917	476.956	14.4717	0.609333	123.095	18.2116	2.11322	9.91312	2.82017	15.4639	1.16052	-0.215145	2.09024	1.26035	0.324944	0.99621	0.450276	1.18932
	4	128.559	44.192	856.583	0.244	10.483	-20.283	754.375	689.693	491.997	20.4214	0.636667	99.2366	19.7075	2.24978	10.0318	2.61567	50.5717	1.31009	-0.196088	1.99667	1.29463	0.35214	1.00138	0.417583	1.70391
	4	128.559	44.192	856.583	0.244	10.483	-20.283	754.375	689.693	491.997	17.3654	0.727333	70.0521	19.0664	2.09559	10.4355	3.54509	16.0681	1.23968	-0.138267	1.84542	1.28027	0.321307	1.01851	0.549627	1.20596
	4	128.559	44.192	856.583	0.244	10.483	-20.283	754.375	689.693	491.997	14.3942	0.366	96.7419	18.6153	2.14405	9.95293	2.36654	12.2271	1.15819	-0.436519	1.98561	1.26987	0.331235	0.997951	0.374114	1.08732
	4	128.559	44.192	856.583	0.244	10.483	-20.283	754.375	689.693	491.997	14.025	0.353333	72.1088	21.1322	1.46564	9.68755	2.75109	6.0274	1.1469	-0.451815	1.85799	1.32494	0.166027	0.986214	0.439505	0.78013
	4	128.559	44.192	856.583	0.244	10.483	-20.283	754.375	689.693	491.997	13.9582	0.294	92.0988	19.9924	2.15286	12.2519	1.82017	9.79899	1.14483	-0.531653	1.96425	1.30087	0.333016	1.0882	0.260113	0.991182
	4	128.559	44.192	856.583	0.244	10.483	-20.283	754.375	689.693	491.997	14.25	0.273	47.2767	18.3779	2.06035	9.1645	2.37567	29.8805	1.15381	-0.563837	1.67465	1.26429	0.313942	0.962109	0.375786	1.47539
	4	128.559	44.192	856.583	0.244	10.483	-20.283	754.375	689.693	491.997	14.9588	0.56	58.9372	15.514	0.9947	11.0198	2.58509	76.7824	1.1749	-0.251812	1.77039	1.19072	-0.00230805	1.04217	0.412475	1.88526
	4	128.559	44.192	856.583	0.244	10.483	-20.283	754.375	689.693	491.997	17.6625	0.641	60.5598	19.629	2.28469	8.99529	2.46539	139.451	1.24705	-0.193142	1.78218	1.2929	0.358828	0.954015	0.391885	2.14442
	4	128.559	44.192	856.583	0.244	10.483	-20.283	754.375	689.693	491.997	14.6913	0.408	79.0909	20.3367	2.40837	10.2044	2.55259	110.754	1.16706	-0.38934	1.89813	1.30828	0.381723	1.00879	0.406981	2.04436
	4	128.559	44.192	856.583	0.244	10.483	-20.283	754.375	689.693	491.997	15.345	0.388	101.067	18.271	2.56696	12.151	1.6203	23.913	1.18597	-0.411168	2.00461	1.26176	0.409419	1.08461	0.209595	1.37863
	4	128.559	44.192	856.583	0.244	10.483	-20.283	754.375	689.693	491.997	14.7656	0.834	86.1538	19.4107	2.42599	11.0036	2.2684	20.9821	1.16925	-0.0788339	1.93527	1.28804	0.384889	1.04153	0.35572	1.32185
	4	128.559	44.192	856.583	0.244	10.483	-20.283	754.375	689.693	491.997	14.5131	0.517333	79.6143	19.8737	2.14405	11.5692	1.5169	51.5625	1.16176	-0.28623	1.90099	1.29828	0.331235	1.0633	0.180957	1.71233
	4	128.559	44.192	856.583	0.244	10.483	-20.283	754.375	689.693	491.997	14.1335	0.501067	105.714	18.2573	3.45622	10.558	1.74558	15.8915	1.15025	-0.300104	2.02413	1.26144	0.538601	1.02358	0.24194	1.20116
	4	128.559	44.192	856.583	0.244	10.483	-20.283	754.375	689.693	491.997	15.654	0.723333	149.087	20.6818	1.73371	9.3546	2.68125	8.33333	1.19463	-0.140662	2.17344	1.31559	0.238976	0.971025	0.428337	0.920819
	4	128.559	44.192	856.583	0.244	10.483	-20.283	754.375	689.693	491.997	15.2484	0.852	92.6984	18.7658	1.69235	12.0035	3.01056	33.214	1.18323	-0.0695604	1.96707	1.27337	0.22849	1.07931	0.478647	1.52132
	4	128.559	44.192	856.583	0.244	10.483	-20.283	754.375	689.693	491.997	14.2828	0.78	106.364	21.4637	1.274	10.5154	2.7962	47.307	1.15481	-0.107905	2.02679	1.3317	0.105169	1.02183	0.446568	1.67493
	4	128.559	44.192	856.583	0.244	10.483	-20.283	754.375	689.693	491.997	14.3208	0.724	69.3548	20.8195	1.203	10.241	1.94543	51.397	1.15597	-0.140261	1.84108	1.31847	0.0802656	1.01034	0.289016	1.71094
	4	128.559	44.192	856.583	0.244	10.483	-20.283	754.375	689.693	491.997	14.0533	0.696667	84.8259	20.6413	0.9845	12.6134	2.573	10.0384	1.14778	-0.156975	1.92853	1.31474	-0.00678428	1.10083	0.41044	1.00166
	4	128.559	44.192	856.583	0.244	10.483	-20.283	754.375	689.693	491.997	16.2395	0.622667	51.1905	18.9867	1.0021	9.0871	2.4136	15.663	1.21057	-0.205744	1.70919	1.27845	0.000911062	0.958425	0.382665	1.19487
	4	128.559	44.192	856.583	0.244	10.483	-20.283	754.375	689.693	491.997	16.375	0.604667	137.101	19.7724	1.382	10.2356	1.6673	30.1029	1.21418	-0.218484	2.13704	1.29606	0.140508	1.01011	0.222014	1.47861
	4	128.559	44.192	856.583	0.244	10.483	-20.283	754.375	689.693	491.997	14.1895	0.662	250	19.0258	1.0654	10.5821	3.0054	27.2302	1.15197	-0.179142	2.39794	1.27934	0.0275127	1.02457	0.477902	1.43505
	4	128.559	44.192	856.583	0.244	10.483	-20.283	754.375	689.693	491.997	14.3038	0.634667	118.667	21.473	1.447	12.9853	2.23014	13.0268	1.15545	-0.197454	2.07433	1.33189	0.160469	1.11345	0.348332	1.11484
	4	128.559	44.192	856.583	0.244	10.483	-20.283	754.375	689.693	491.997	16.6969	0.654	146.045	20.2201	2.093	12.4647	3.33217	19.8237	1.22264	-0.184422	2.16449	1.30578	0.320769	1.09568	0.522727	1.29718
	4	128.559	44.192	856.583	0.244	10.483	-20.283	754.375	689.693	491.997	14.4621	0.47273	58.6875	20.6814	1.6722	11.7026	2.98645	32.4695	1.16023	-0.325387	1.76855	1.31558	0.223288	1.06828	0.475155	1.51148
Hailin	5	128.408	44.4086	811.8	0.320989	10.6639	-20.4178	741.17	678.684	497.47	13.9068	0.444667	161.94	18.9905	1.82247	9.1945	2.88338	16.1111	1.14323	-0.351965	2.20935	1.27854	0.26066	0.963528	0.459902	1.20713
	5	128.746	44.6215	556.2	1.52305	12.0233	-19.6451	677.275	621.829	533.649	13.8968	0.314	141.716	19.8144	0.967841	12.102	2.13996	84.375	1.14291	-0.50307	2.15142	1.29698	-0.0141958	1.08286	0.330405	1.92621
	5	128.937	44.4349	354.5	2.76036	13.2607	-18.5385	640.845	588.859	565.962	13.9783	0.356	85.5263	20.5386	0.603524	10.4995	2.16022	165	1.14545	-0.44855	1.9321	1.31257	-0.219305	1.02117	0.334498	2.21748
	5	128.745	44.6196	539	1.61813	12.1245	-19.572	674.03	618.954	536.305	13.9422	0.265333	136.975	21.8801	2.29786	12.6044	1.64361	96.6667	1.14433	-0.576208	2.13664	1.34005	0.361323	1.10052	0.2158	1.98528
	5	128.746	44.6212	553.1	1.54012	12.0415	-19.632	676.676	621.298	534.125	13.9632	0.324	124.561	20.3367	2.95463	9.70559	2.58236	89.1667	1.14499	-0.489455	2.09538	1.30828	0.470502	0.987022	0.412016	1.9502
	5	128.746	44.6212	561.1	1.49663	11.9948	-19.6648	678.225	622.669	532.9	13.9417	0.348667	111.224	19.9331	2.65066	9.13913	2.33378	74.375	1.14432	-0.45759	2.0462	1.29957	0.423354	0.960905	0.368059	1.87143
	5	128.721	44.554	562.617	1.543	12.018	-19.578	681.37	625.382	533.402	13.9066	0.5	157.609	23.1385	2.00308	10.83	2.4382	17.2414	1.14322	-0.30103	2.19758	1.36434	0.301699	1.03463	0.38707	1.23657
	5	128.721	44.554	562.617	1.543	12.018	-19.578	681.37	625.382	533.402	13.8536	0.373	300	21.1322	2.37753	11.9044	3.14128	55	1.14156	-0.428291	2.47712	1.32494	0.376127	1.07571	0.497106	1.74036
	5	128.721	44.554	562.617	1.543	12.018	-19.578	681.37	625.382	533.402	16.2395	0.378667	25	17.0601	2.25419	9.09953	3.18269	15	1.21057	-0.421743	1.39794	1.23198	0.35299	0.959019	0.502794	1.17609
	5	128.721	44.554	562.617	1.543	12.018	-19.578	681.37	625.382	533.402	15.5827	0.573333	30.2326	23.1385	1.97225	11.1969	2.06498	8.20092	1.19264	-0.241593	1.48047	1.36434	0.294961	1.0491	0.314916	0.913863
	5	128.721	44.554	562.617	1.543	12.018	-19.578	681.37	625.382	533.402	16.89	0.450667	34.0909	19.9331	1.77133	10.9225	3.16198	8.61702	1.22763	-0.346145	1.53264	1.29957	0.248299	1.03832	0.499959	0.935357
	5	128.721	44.554	562.617	1.543	12.018	-19.578	681.37	625.382	533.402	16.5265	0.426	34	20.7879	1.79546	10.2919	2.62523	37.3077	1.21818	-0.37059	1.53148	1.31781	0.254176	1.0125	0.419167	1.5718
	5	128.721	44.554	562.617	1.543	12.018	-19.578	681.37	625.382	533.402	13.8765	0.398667	199.342	20.4436	2.02651	10.5421	2.36459	12.2222	1.14228	-0.39939	2.2996	1.31056	0.306748	1.02293	0.373756	1.08715
	5	128.721	44.554	562.617	1.543	12.018	-19.578	681.37	625.382	533.402	14.1311	0.424	56	21.8011	1.97003	12.3105	2.1726	9.32203	1.15018	-0.372634	1.74819	1.33848	0.294473	1.09028	0.33698	0.969511
	5	128.721	44.554	562.617	1.543	12.018	-19.578	681.37	625.382	533.402	15.2952	0.521333	36.0465	18.0336	2.02378	11.326	3.02364	24.9956	1.18455	-0.282885	1.55686	1.25608	0.306162	1.05408	0.480531	1.39786
	5	128.721	44.554	562.617	1.543	12.018	-19.578	681.37	625.382	533.402	15.0875	0.565333	29.0323	23.4033	1.066	9.52106	2.91508	4.93939	1.17862	-0.247695	1.46288	1.36928	0.0277572	0.978685	0.464651	0.693674
	5	128.721	44.554	562.617	1.543	12.018	-19.578	681.37	625.382	533.402	13.926	0.608	89.7561	21.4554	1.374	9.37814	2.52883	4.98891	1.14382	-0.216096	1.95306	1.33154	0.137987	0.972117	0.40292	0.698006
	5	128.721	44.554	562.617	1.543	12.018	-19.578	681.37	625.382	533.402	14.0711	0.590667	58.1633	21.3318	1.128	11.0319	2.66436	9.0305	1.14833	-0.228658	1.76465	1.32903	0.0523091	1.04265	0.425593	0.955712
	5	128.721	44.554	562.617	1.543	12.018	-19.578	681.37	625.382	533.402	14.0492	0.642667	76.8595	23.8848	0.747	9.6121	2.25824	9.92567	1.14765	-0.192014	1.8857	1.37812	-0.126679	0.982818	0.353769	0.99676
	5	128.721	44.554	562.617	1.543	12.018	-19.578	681.37	625.382	533.402	15.9825	0.679333	109.662	23.1055	1.0023	11.8472	2.57334	35.2874	1.20364	-0.167917	2.04006	1.36371	0.00099773	1.07362	0.410497	1.54762
	5	128.721	44.554	562.617	1.543	12.018	-19.578	681.37	625.382	533.402	15.0261	0.703333	176.048	23.2964	1.587	12.0691	1.74382	46.307	1.17685	-0.152839	2.24563	1.36729	0.200577	1.08167	0.241502	1.66565
	5	128.721	44.554	562.617	1.543	12.018	-19.578	681.37	625.382	533.402	14.9832	0.685333	189.089	21.4827	1.1643	11.713	1.505	105.361	1.1756	-0.164098	2.27667	1.33209	0.0660649	1.06867	0.177536	2.02268
	5	128.721	44.554	562.617	1.543	12.018	-19.578	681.37	625.382	533.402	15.1092	0.68	263.686	21.773	0.554	12.5992	1.977	77.0285	1.17924	-0.167491	2.42109	1.33792	-0.25649	1.10034	0.296007	1.88665
	5	128.721	44.554	562.617	1.543	12.018	-19.578	681.37	625.382	533.402	14.1907	0.42	196.19	20.6911	0.9143	10.414	2.126	56.557	1.152	-0.376751	2.29268	1.31578	-0.0389113	1.01762	0.327563	1.75249
	5	128.721	44.554	562.617	1.543	12.018	-19.578	681.37	625.382	533.402	15.0024	0.66	156.24	20.1478	1.386	11.0036	2.1587	121.004	1.17616	-0.180456	2.19379	1.30423	0.141763	1.04153	0.334192	2.0828
	5	128.721	44.554	562.617	1.543	12.018	-19.578	681.37	625.382	533.402	14.9679	0.813333	136.047	22.5094	1.667	12.2158	1.96678	57.124	1.17516	-0.0897314	2.13369	1.35236	0.221936	1.08692	0.293756	1.75682
	5	128.721	44.554	562.617	1.543	12.018	-19.578	681.37	625.382	533.402	15.8803	0.598667	129.032	20.0014	1.071	9.037	2.0035	89.364	1.20086	-0.222815	2.1107	1.30106	0.0297895	0.956024	0.301789	1.95116
	5	128.721	44.554	562.617	1.543	12.018	-19.578	681.37	625.382	533.402	15.8052	0.568667	89.4576	18.4735	1.359	10.3654	2.345	95.3361	1.1988	-0.245142	1.95162	1.26655	0.133219	1.01559	0.370143	1.97926
	5	128.721	44.554	562.617	1.543	12.018	-19.578	681.37	625.382	533.402	16.0439	0.622667	148.163	17.6014	0.976	10.0054	3.0024	67.0102	1.20531	-0.205744	2.17074	1.24555	-0.0105502	1.00023	0.477469	1.82614
	5	128.721	44.554	562.617	1.543	12.018	-19.578	681.37	625.382	533.402	15.9044	0.352787	276.86	20.3371	1.837	12.679	1.54	71.478	1.20152	-0.452488	2.44226	1.30829	0.264109	1.10309	0.187521	1.85417
Linkou	6	130.028	45.0946	420.5	1.81872	12.49	-19.6587	608.269	559.089	546.75	13.9021	0.246667	27.1605	24.0789	2.07357	10.8433	1.03883	19.0909	1.14308	-0.60789	1.43394	1.38164	0.316718	1.03516	0.0165428	1.28083
	6	130.028	45.0944	409.2	1.88029	12.5347	-19.612	606.076	557.145	548.503	13.8909	0.377333	112.925	24.5618	0.901762	12.8002	1.17898	54.7619	1.14273	-0.423275	2.05279	1.39026	-0.044908	1.10722	0.0715081	1.73848
	6	130.028	45.0945	400	1.93023	12.5883	-19.5744	604.295	555.569	549.932	13.9302	0.353333	82.1918	27.0244	2.17489	15.8542	1.05194	57.6923	1.14396	-0.451815	1.91483	1.43176	0.337437	1.20015	0.0219897	1.76112
	6	130.028	45.0945	433.9	1.74594	12.3908	-19.7134	610.864	561.386	544.674	13.8826	0.620667	73.062	23.376	2.16608	9.17926	1.34038	11.9469	1.14247	-0.207142	1.86369	1.36877	0.335674	0.962808	0.127227	1.07726
	6	130.028	45.0945	415.9	1.844	12.496	-19.64	607.376	558.297	547.465	13.8729	0.517333	117.476	22.7468	2.24082	13.5107	4.13416	5.42857	1.14217	-0.28623	2.06995	1.35692	0.350406	1.13068	0.616387	0.734686
	6	130.028	45.0945	415.9	1.844	12.496	-19.64	607.376	558.297	547.465	13.8535	0.446	130.097	23.1646	2.28062	11.0053	1.06539	14.6032	1.14156	-0.350665	2.11427	1.36482	0.358052	1.0416	0.0275079	1.16445
	6	130.028	45.0945	415.9	1.844	12.496	-19.64	607.376	558.297	547.465	13.8788	0.433333	112.063	20.7468	2.38634	10.0111	3.21179	41.7355	1.14235	-0.363178	2.04946	1.31695	0.377733	1.00048	0.506747	1.62051
	6	130.028	45.0945	415.9	1.844	12.496	-19.64	607.376	558.297	547.465	13.8637	0.320667	70.9524	21.1646	2.47885	9.95222	3.66052	89.2857	1.14188	-0.493946	1.85097	1.32561	0.394251	0.99792	0.563543	1.95078
	6	130.028	45.0945	415.9	1.844	12.496	-19.64	607.376	558.297	547.465	13.8938	0.4	187.222	20.0789	2.62863	10.946	2.63404	20	1.14282	-0.39794	2.27236	1.30274	0.41973	1.03925	0.420622	1.30103
	6	130.028	45.0945	415.9	1.844	12.496	-19.64	607.376	558.297	547.465	13.9435	0.438667	245.679	21.5618	2.00749	10.7575	3.54134	6.11111	1.14437	-0.357865	2.39037	1.33369	0.302653	1.03171	0.549168	0.78612
	6	130.028	45.0945	415.9	1.844	12.496	-19.64	607.376	558.297	547.465	13.9685	0.384667	118.77	17.0244	2.50088	10.7204	2.10388	5.79268	1.14515	-0.414915	2.07471	1.23107	0.398093	1.03021	0.323022	0.76288
	6	130.028	45.0945	415.9	1.844	12.496	-19.64	607.376	558.297	547.465	13.8778	0.471333	91.453	21.376	2.18062	9.75179	3.16179	7.75	1.14232	-0.326672	1.9612	1.32993	0.338579	0.989084	0.499933	0.889302
	6	130.028	45.0945	415.9	1.844	12.496	-19.64	607.376	558.297	547.465	13.99	0.553333	97.4747	20.7468	2.03634	8.73851	2.96052	18.0233	1.14582	-0.257013	1.98889	1.31695	0.308851	0.941437	0.471368	1.25583
	6	130.028	45.0945	415.9	1.844	12.496	-19.64	607.376	558.297	547.465	13.9797	0.432	87.5	18.1646	1.97885	10.5101	4.0134	21.4634	1.1455	-0.364516	1.94201	1.25923	0.296414	1.0216	0.603513	1.3317
	6	130.028	45.0945	415.9	1.844	12.496	-19.64	607.376	558.297	547.465	13.8914	0.480667	87.619	25.3024	1.62863	8.40011	3.59134	9.09091	1.14275	-0.318156	1.9426	1.40316	0.211824	0.924285	0.555257	0.958607
	6	130.028	45.0945	415.9	1.844	12.496	-19.64	607.376	558.297	547.465	13.9088	0.515333	78.8779	20.075	0.613	9.79952	2.672	80.5556	1.14329	-0.287912	1.89696	1.30266	-0.21254	0.991205	0.426836	1.9061
	6	130.028	45.0945	415.9	1.844	12.496	-19.64	607.376	558.297	547.465	13.9198	0.506	51.7615	19.8356	0.771	10.3946	4.0125	26.8519	1.14363	-0.295849	1.71401	1.29745	-0.112946	1.01681	0.603415	1.42897
	6	130.028	45.0945	415.9	1.844	12.496	-19.64	607.376	558.297	547.465	14.0519	0.183333	54.4662	19.0124	1.025	9.20851	3.335	20	1.14774	-0.736759	1.73613	1.27904	0.0107239	0.964189	0.523096	1.30103
	6	130.028	45.0945	415.9	1.844	12.496	-19.64	607.376	558.297	547.465	13.9742	0.512	224.661	21.664	1.039	10.3001	2.7069	6.8932	1.14533	-0.29073	2.35153	1.33574	0.0166155	1.01284	0.432472	0.838421
	6	130.028	45.0945	415.9	1.844	12.496	-19.64	607.376	558.297	547.465	13.9998	0.412667	177.656	19.669	1.1057	12.554	3.706	107.143	1.14612	-0.384401	2.24958	1.29378	0.0436373	1.09878	0.568905	2.02996
	6	130.028	45.0945	415.9	1.844	12.496	-19.64	607.376	558.297	547.465	14.0547	0.410667	23	20.5324	0.535	11.8025	1.0259	35.2778	1.14782	-0.386511	1.36173	1.31244	-0.271646	1.07197	0.011105	1.5475
	6	130.028	45.0945	415.9	1.844	12.496	-19.64	607.376	558.297	547.465	13.9861	0.45	107.965	25.0348	0.5048	11.1214	4.4982	17.3469	1.1457	-0.346787	2.03328	1.39854	-0.296881	1.04616	0.653039	1.23922
	6	130.028	45.0945	415.9	1.844	12.496	-19.64	607.376	558.297	547.465	13.9476	0.566	91.1422	24.1169	0.7826	10.6931	3.5221	11.0714	1.1445	-0.247184	1.95972	1.38232	-0.10646	1.0291	0.546802	1.0442
	6	130.028	45.0945	415.9	1.844	12.496	-19.64	607.376	558.297	547.465	13.9632	0.619333	194.709	22.0584	1.023	14.2436	3.30912	11.0465	1.14499	-0.208076	2.28939	1.34357	0.00987563	1.15362	0.519713	1.04323
	6	130.028	45.0945	415.9	1.844	12.496	-19.64	607.376	558.297	547.465	14.0809	0.580667	132.558	24.0693	0.8469	13.0012	2.821	67.5	1.14863	-0.236073	2.12241	1.38146	-0.0721679	1.11398	0.450403	1.8293
	6	130.028	45.0945	415.9	1.844	12.496	-19.64	607.376	558.297	547.465	14.2138	0.671333	102.954	23.6582	0.778	12.8694	1.9668	78.125	1.15271	-0.173062	2.01264	1.37398	-0.10902	1.10956	0.29376	1.89279
	6	130.028	45.0945	415.9	1.844	12.496	-19.64	607.376	558.297	547.465	14.0589	0.402533	170.573	20.447	1.594	15.0032	2.6441	10.9195	1.14795	-0.395198	2.23191	1.31063	0.202488	1.17618	0.422278	1.0382
	6	130.028	45.0945	415.9	1.844	12.496	-19.64	607.376	558.297	547.465	14.2414	0.512621	99.1409	23.6517	1.0361	10.589	3.434	34.2105	1.15355	-0.290204	1.99625	1.37386	0.0154017	1.02485	0.5358	1.53416
	6	130.028	45.0945	415.9	1.844	12.496	-19.64	607.376	558.297	547.465	13.9037	0.551173	95.8333	20.0052	0.671	11.2114	2.599	80.5556	1.14313	-0.258712	1.98152	1.30114	-0.173277	1.04966	0.414806	1.9061
	6	130.028	45.0945	415.9	1.844	12.496	-19.64	607.376	558.297	547.465	13.9884	0.390446	60.8974	24.6328	1.217	12.3435	2.784	28.7037	1.14577	-0.408439	1.7846	1.39151	0.0852906	1.09144	0.444669	1.45794
Langxiang	7	129.041	46.6921	377.5	0.815348	12.118	-21.825	563.839	524.54	542.306	13.9723	0.465333	66.6667	20.5029	1.83422	12.016	3.00428	11.6954	1.14527	-0.332236	1.82391	1.31182	0.263453	1.07976	0.477741	1.06802
	7	129.041	46.6901	402	0.683771	11.9761	-21.9226	568.658	528.804	538.43	13.979	0.512	37.5	21.1915	2.18385	9.78601	1.90415	13.8397	1.14547	-0.29073	1.57403	1.32616	0.339223	0.990606	0.279701	1.14113
	7	129.041	46.6745	388	0.77244	12.0646	-21.8431	566.501	526.867	540.796	13.9188	0.607333	190.476	24.8006	1.63319	10.7068	1.77474	26.561	1.1436	-0.216573	2.27984	1.39446	0.213037	1.02966	0.249134	1.42425
	7	129.042	46.6914	396	0.715304	12.0104	-21.8998	567.433	527.72	539.369	13.8534	0.468667	40.8602	19.2861	1.84003	16.0902	1.59736	29.6336	1.14156	-0.329136	1.6113	1.28524	0.264826	1.20656	0.203403	1.47178
	7	129.042	46.687	390.875	0.747	12.042	-21.873	566.608	526.983	540.225	13.8893	0.478667	66.6667	21.1915	1.70668	11.8008	2.82496	46.9305	1.14268	-0.319967	1.82391	1.32616	0.232152	1.07191	0.451012	1.67146
	7	129.042	46.687	390.875	0.747	12.042	-21.873	566.608	526.983	540.225	13.8897	0.372	96.2963	19.5294	1.82111	14.1595	1.29383	44.6727	1.14269	-0.429457	1.98361	1.29069	0.260337	1.15105	0.111878	1.65004
	7	129.042	46.687	390.875	0.747	12.042	-21.873	566.608	526.983	540.225	13.9188	0.472667	140	21.5358	1.68126	13.5954	4.00191	32.5071	1.1436	-0.325445	2.14613	1.33316	0.225636	1.13339	0.602267	1.51198
	7	129.042	46.687	390.875	0.747	12.042	-21.873	566.608	526.983	540.225	13.9723	0.643333	125	23.8865	1.89419	9.02601	1.84734	49.0411	1.14527	-0.191564	2.09691	1.37815	0.277422	0.955496	0.266546	1.69056
	7	129.042	46.687	390.875	0.747	12.042	-21.873	566.608	526.983	540.225	13.9201	0.611333	150	23.376	2.2231	10.9771	1.96344	43.5308	1.14364	-0.213722	2.17609	1.36877	0.346959	1.04049	0.293017	1.6388
	7	129.042	46.687	390.875	0.747	12.042	-21.873	566.608	526.983	540.225	13.9458	0.512667	90.1961	22.5093	2.47004	16.995	1.74427	34.1673	1.14444	-0.290165	1.95519	1.35236	0.392705	1.23032	0.241613	1.53361
	7	129.042	46.687	390.875	0.747	12.042	-21.873	566.608	526.983	540.225	13.9243	0.492	50.9804	23.4484	1.56949	16.218	2.80925	51.7578	1.14377	-0.308035	1.7074	1.37011	0.195759	1.21	0.448591	1.71398
	7	129.042	46.687	390.875	0.747	12.042	-21.873	566.608	526.983	540.225	14.0136	0.321	115.789	22.105	1.55633	14.7416	2.18004	23.6304	1.14655	-0.493495	2.06367	1.34449	0.192102	1.16854	0.338465	1.37347
	7	129.042	46.687	390.875	0.747	12.042	-21.873	566.608	526.983	540.225	13.99	0.367333	140.351	23.1192	1.49771	13.5971	2.51904	7.28745	1.14582	-0.43494	2.14722	1.36397	0.175428	1.13345	0.401235	0.862576
	7	129.042	46.687	390.875	0.747	12.042	-21.873	566.608	526.983	540.225	13.9947	0.464	100	19.4801	1.4598	10.2902	2.06775	29.8047	1.14597	-0.333482	2	1.28959	0.164293	1.01242	0.315497	1.47429
	7	129.042	46.687	390.875	0.747	12.042	-21.873	566.608	526.983	540.225	13.9776	0.418462	128.571	20.3929	1.55194	11.398	1.92097	17.2093	1.14543	-0.378344	2.10914	1.30948	0.190875	1.05683	0.283521	1.23576
	7	129.042	46.687	390.875	0.747	12.042	-21.873	566.608	526.983	540.225	13.9223	0.493333	64.5161	23.961	1.4846	16.8547	3.62825	21.8713	1.14371	-0.30686	1.80967	1.3795	0.171609	1.22672	0.559697	1.33987
	7	129.042	46.687	390.875	0.747	12.042	-21.873	566.608	526.983	540.225	13.9379	0.446	64.7619	25.1026	1.075	14.369	3.46294	20.4432	1.1442	-0.350665	1.81132	1.39972	0.0314085	1.15743	0.539445	1.31055
	7	129.042	46.687	390.875	0.747	12.042	-21.873	566.608	526.983	540.225	13.9604	0.414667	46.8468	23.4761	1.0026	9.0258	2.54002	6.85466	1.1449	-0.382301	1.67068	1.37063	0.0011277	0.955486	0.404837	0.835986
	7	129.042	46.687	390.875	0.747	12.042	-21.873	566.608	526.983	540.225	13.9392	0.275	230.971	20.1197	0.998	15.3446	2.06847	13.9785	1.14424	-0.560667	2.36356	1.30362	-0.000869459	1.18596	0.31565	1.14546
	7	129.042	46.687	390.875	0.747	12.042	-21.873	566.608	526.983	540.225	13.871	0.311	95.9233	23.503	0.74385	15.1298	2.336	16.9643	1.14211	-0.50724	1.98192	1.37112	-0.128515	1.17983	0.368473	1.22954
	7	129.042	46.687	390.875	0.747	12.042	-21.873	566.608	526.983	540.225	13.9587	0.2	135.881	25.1138	1.128	10.6987	3.167	21.665	1.14485	-0.69897	2.13316	1.39991	0.0523091	1.02933	0.500648	1.33576
	7	129.042	46.687	390.875	0.747	12.042	-21.873	566.608	526.983	540.225	13.9321	0.224	392.982	22.986	1.0359	14.0027	2.314	20.319	1.14402	-0.649752	2.59437	1.36146	0.0153178	1.14621	0.364363	1.3079
	7	129.042	46.687	390.875	0.747	12.042	-21.873	566.608	526.983	540.225	14.1593	0.164	147.257	17.3261	1.547	15.037	1.609	50.447	1.15104	-0.785156	2.16808	1.2387	0.18949	1.17716	0.206556	1.70284
	7	129.042	46.687	390.875	0.747	12.042	-21.873	566.608	526.983	540.225	13.9359	0.154	176.471	19.447	0.7128	10.916	1.874	12.063	1.14414	-0.812479	2.24667	1.28885	-0.147032	1.03806	0.27277	1.08146
	7	129.042	46.687	390.875	0.747	12.042	-21.873	566.608	526.983	540.225	14.0695	0.472137	77.1044	20.0316	0.5644	9.2791	2.1126	47.062	1.14828	-0.325932	1.88708	1.30172	-0.248413	0.967506	0.324817	1.67267
	7	129.042	46.687	390.875	0.747	12.042	-21.873	566.608	526.983	540.225	13.898	0.314727	65.2482	20.527	0.727	13.885	2.334	31.583	1.14295	-0.502066	1.81457	1.31233	-0.138466	1.14255	0.368101	1.49945
	7	129.042	46.687	390.875	0.747	12.042	-21.873	566.608	526.983	540.225	13.8498	0.364333	220.98	19.668	1.3406	14.0012	1.711	33.2903	1.14144	-0.438501	2.34435	1.29376	0.127299	1.14617	0.23325	1.52232
	7	129.042	46.687	390.875	0.747	12.042	-21.873	566.608	526.983	540.225	14.0604	0.396113	215.789	21.3776	1.4	15.961	2.068	18.585	1.148	-0.402181	2.33403	1.32996	0.146128	1.20306	0.315551	1.26916
	7	129.042	46.687	390.875	0.747	12.042	-21.873	566.608	526.983	540.225	13.8897	0.508713	179.351	25.7506	1.4165	16.7782	3.267	19.2114	1.14269	-0.293527	2.2537	1.41079	0.151217	1.22475	0.514149	1.28356
	7	129.042	46.687	390.875	0.747	12.042	-21.873	566.608	526.983	540.225	13.9142	0.274164	204.801	22.9173	0.9723	16.3591	3.77521	26.9871	1.14346	-0.56199	2.31133	1.36016	-0.0121997	1.21376	0.576941	1.43116
Wuying	8	129.23	48.115	334	-0.101372	11.7225	-23.6492	501.553	471.586	535.784	15.9068	0.286	122.222	16.4308	1.66079	13.1793	1.39956	20.2454	1.20158	-0.543634	2.08715	1.21566	0.220315	1.11989	0.145991	1.30633
	8	129.23	48.1188	352.3	-0.203904	11.6142	-23.7296	504.969	474.618	532.758	13.9396	0.268	54.1667	22.628	1.33164	11.0797	1.6022	13.3065	1.14425	-0.571865	1.73373	1.35465	0.124386	1.04453	0.204717	1.12406
	8	129.23	48.1205	345.9	-0.170504	11.6507	-23.7058	503.658	473.46	533.787	14.0575	0.242	31.5789	20.7285	1.84449	11.2007	1.43614	16.0233	1.14791	-0.616185	1.4994	1.31657	0.265877	1.04924	0.157197	1.20475
	8	129.231	48.1205	310.6	0.021387	11.8563	-23.561	496.814	467.398	539.553	13.9229	0.246	56.5217	21.8801	1.55015	13.4031	0.823578	24.9895	1.14373	-0.609065	1.75222	1.34005	0.190375	1.12721	-0.0842953	1.39776
	8	129.231	48.1227	326.3	-0.0657295	11.7639	-23.6285	499.78	470.029	536.969	13.9277	0.264667	50	22.7942	1.31332	12.0708	3.33775	19.2881	1.14388	-0.577301	1.69897	1.35783	0.118369	1.08174	0.523454	1.28529
	8	129.23	48.1232	313.6	0.00293155	11.8377	-23.5772	497.311	467.844	539.04	13.9153	0.251	33.3333	23.8271	2.29383	14.3179	2.32026	22.0358	1.14349	-0.600326	1.52288	1.37707	0.360562	1.15588	0.365537	1.34313
	8	129.23	48.1201	330.45	-0.086	11.741	-23.642	500.681	470.823	536.315	13.9313	0.277	85.8696	24.1714	2.2101	13.9108	1.41278	23.4254	1.14399	-0.55752	1.93384	1.3833	0.344412	1.14335	0.150073	1.36969
	8	129.23	48.1201	330.45	-0.086	11.741	-23.642	500.681	470.823	536.315	14.1111	0.267	33.3333	20.0518	1.95659	14.012	1.82687	19.6907	1.14956	-0.573489	1.52288	1.30215	0.291501	1.1465	0.261708	1.29426
	8	129.23	48.1201	330.45	-0.086	11.741	-23.642	500.681	470.823	536.315	13.8688	0.278	71.4286	19.4701	1.54493	13.684	1.49806	104.375	1.14204	-0.555955	1.85387	1.28937	0.18891	1.13621	0.17553	2.0186
	8	129.23	48.1201	330.45	-0.086	11.741	-23.642	500.681	470.823	536.315	13.8582	0.332	127.35	22.4196	1.44225	13.503	1.61982	64.4444	1.14171	-0.478862	2.105	1.35063	0.15904	1.13043	0.209468	1.80919
	8	129.23	48.1201	330.45	-0.086	11.741	-23.642	500.681	470.823	536.315	13.9263	0.332	79.3103	20.218	2.17957	16.1081	2.52291	107.5	1.14384	-0.478862	1.89933	1.30574	0.338371	1.20704	0.401901	2.03141
	8	129.23	48.1201	330.45	-0.086	11.741	-23.642	500.681	470.823	536.315	13.9444	0.321	53.3333	23.2828	1.76332	15.2432	1.459	3.58318	1.1444	-0.493495	1.727	1.36704	0.24633	1.18308	0.164054	0.554269
	8	129.23	48.1201	330.45	-0.086	11.741	-23.642	500.681	470.823	536.315	13.9201	0.321	74.6269	21.3102	2.25383	14.3911	1.72602	13.3803	1.14364	-0.493495	1.8729	1.32859	0.352922	1.15809	0.237046	1.12647
	8	129.23	48.1201	330.45	-0.086	11.741	-23.642	500.681	470.823	536.315	14.0207	0.311	124.742	18.6153	2.0601	12.4012	2.36436	54.0909	1.14677	-0.50724	2.09601	1.26987	0.313889	1.09346	0.373714	1.73312
	8	129.23	48.1201	330.45	-0.086	11.741	-23.642	500.681	470.823	536.315	13.9679	0.286	184.146	20.0993	1.80659	13.9718	1.50824	53.6667	1.14513	-0.543634	2.26516	1.30318	0.256861	1.14525	0.178469	1.7297
	8	129.23	48.1201	330.45	-0.086	11.741	-23.642	500.681	470.823	536.315	13.9939	0.307	228.667	16.6089	1.14	17.221	1.091	10.6757	1.14594	-0.512862	2.3592	1.22034	0.0569049	1.23606	0.0378248	1.0284
	8	129.23	48.1201	330.45	-0.086	11.741	-23.642	500.681	470.823	536.315	14.0427	0.283	370	20.3961	1.027	16.598	2.2214	20.3148	1.14745	-0.548214	2.5682	1.30955	0.0115704	1.22006	0.346627	1.30781
	8	129.23	48.1201	330.45	-0.086	11.741	-23.642	500.681	470.823	536.315	15.654	0.275	248.454	20.2774	1.74	12.0031	1.3958	18.5311	1.19463	-0.560667	2.39525	1.30701	0.240549	1.07929	0.144823	1.2679
	8	129.23	48.1201	330.45	-0.086	11.741	-23.642	500.681	470.823	536.315	13.8559	0.304	111.702	19.3039	0.633	12.6303	1.779	22.4142	1.14164	-0.517126	2.04806	1.28564	-0.198596	1.10141	0.250176	1.35052
	8	129.23	48.1201	330.45	-0.086	11.741	-23.642	500.681	470.823	536.315	13.8956	0.291	207.736	24.764	2.17404	17.0113	0.854	13.6578	1.14288	-0.536107	2.31751	1.39382	0.337267	1.23074	-0.0685421	1.13538
	8	129.23	48.1201	330.45	-0.086	11.741	-23.642	500.681	470.823	536.315	14.4717	0.311	159.259	25.0215	1.126	15.897	1.0036	19.0251	1.16052	-0.50724	2.2021	1.39831	0.0515384	1.20132	0.00156065	1.27933
	8	129.23	48.1201	330.45	-0.086	11.741	-23.642	500.681	470.823	536.315	13.9266	0.286	215.385	22.1956	1.1047	16.7812	1.565	57.515	1.14385	-0.543634	2.33321	1.34627	0.0432444	1.22482	0.194514	1.75978
	8	129.23	48.1201	330.45	-0.086	11.741	-23.642	500.681	470.823	536.315	13.9021	0.281	148.76	24.0367	0.643	16.0202	2.2258	39.0121	1.14308	-0.551294	2.17249	1.38087	-0.191789	1.20467	0.347486	1.5912
	8	129.23	48.1201	330.45	-0.086	11.741	-23.642	500.681	470.823	536.315	13.9217	0.256	285.87	25.175	0.6752	9.583	3.0298	21.209	1.14369	-0.59176	2.45617	1.40097	-0.170568	0.981501	0.481414	1.32652
	8	129.23	48.1201	330.45	-0.086	11.741	-23.642	500.681	470.823	536.315	13.9213	0.21267	173.333	23.8439	1.0237	13.985	1.225	18.241	1.14368	-0.672294	2.23888	1.37738	0.0101727	1.14566	0.0881361	1.26105
	8	129.23	48.1201	330.45	-0.086	11.741	-23.642	500.681	470.823	536.315	13.9972	0.304278	371.429	22.0205	1.556	17.1225	1.0114	22.026	1.14604	-0.516729	2.56988	1.34283	0.19201	1.23357	0.00492295	1.34294
	8	129.23	48.1201	330.45	-0.086	11.741	-23.642	500.681	470.823	536.315	13.8972	0.48332	302.35	23.599	1.497	15.0327	0.9381	14.246	1.14293	-0.315765	2.48051	1.37289	0.175222	1.17704	-0.0277509	1.15369
	8	129.23	48.1201	330.45	-0.086	11.741	-23.642	500.681	470.823	536.315	14.5907	0.19332	279.31	22.1361	0.9803	14.6214	2.614	23.997	1.16408	-0.713723	2.44609	1.3451	-0.008641	1.16499	0.417306	1.38016
	8	129.23	48.1201	330.45	-0.086	11.741	-23.642	500.681	470.823	536.315	13.2794	0.301321	153.333	18.9886	1.00148	13.6624	1.98056	16.996	1.12318	-0.520971	2.18564	1.27849	0.000640546	1.13553	0.296788	1.23035
	8	129.23	48.1201	330.45	-0.086	11.741	-23.642	500.681	470.823	536.315	14.3911	0.203043	149.333	22.6673	1.5016	14.618	2.3359	31.0365	1.15809	-0.692412	2.17416	1.3554	0.176554	1.16489	0.368454	1.49187

## Sheet: site
Site	Latitude (ºN)	Longitude (ºE)	Altitude (m)	MAT(ºC)	GST(ºC )	MTCM(ºC )	AP(mm)	GSP(mm)	PET(mm)	Region	Vegetation type
Huanren	41°21′	124°55′	633-703	3.7	13.2	-15.8	893.1	814.5	555.3	Laotudingzi National Nature Protection Zone, Liaoning	Changbaishan flora, broad-leaved mixed forest
Changbaishan	42°23′	128°05′	787.7	2.1	11.7	-17.5	814.3	740.4	520.3	Changbaishan National Nature Protection Zone, Jilin	Changbaishan flora, broad-leaved mixed forest
Jiaohe	43°58′	127°43′	390-450	2.8	13.2	-18.3	697.4	640.5	561.5	The advanced forest farm of the Forestry Experimental Zone Administration Bureau, Jilin	Changbaishan flora, secondary conifer and broad-leaved mixed forest
Ning'an	44°11′	128°34′	413-961	-2.9	9.8-13.1	-20.3	754.4	689.7	492	Xiaobeihu Korean Pine Protection Zone, Heilongjiang	Changbai larch forest, broad-leaved mixed forest
Hailin	44°33′	128°43′	354-820	0.3-2.8	12.1	-19.6	681.4	625.4	533.4	Heilongjiang Dahailin Forestry Bureau, Heilongjiang	Zhanggunagcai flora, broad-leaved mixed forest
Linkou	45°05′	130°02′	415.9	1.8	12.5	-19.6	607.4	558.3	547.5	Heilongjiang Linkou Forest Bureau, Heilongjiang	Zhanggunagcai flora, broad-leaved mixed forest
Langxiang	46°41′	129°04′	390.9	0.8	12	-21.9	566.6	527	540.2	The teaching and experimental base of Beijing Forestry University, Heilongjiang	Xiaoxing'anling flora, broad-leaved mixed forest
Wuying	48°07′	129°14′	330.5	-0.1	11.7	-23.6	500.7	470.8	536.3	Fenglin National Nature Protection Zone,Heilongjiang	Xiaoxing'anling flora, broad-leaved mixed forest
Functional trait	Abbr	Unit	Measurement methods
Specific Leaf Area	SLA	mm2· mg-1	SLA
Leaf thickness	LT	mm	A vernier caliper was used to measure leaf thickness
Leaf dry matter content	LDMC	mg·g-1
Specific root length	SRL	mm·mg-1
Leaf nitrogen content	LNC	mg·g-1	The Kjeldahl method was adopted for measuring these contents
Leaf phosphorus content	LPC	mg·g-1	the molybdenum/antimony photometric method was adopted for measuring these contents
Root nitrogen content	RNC	mg·g-1	The Kjeldahl method was adopted for measuring these contents
Root phosphorus content	RPC	mg·g-1	the molybdenum/antimony photometric method was adopted for measuring these contents

## Sheet: L1
X	Y	n	R2	P	Slope	Intercept
Latitude	logSLA	238	0.015	0.059	-0.002(-0.005, 0.000)	1.269(1.166,1.372)
	logLT	238	0.104	0	-0.025(-0.035,-0.016)	0.804(0.382,1.226)
	logLDMC	238	0.013	0.072	0.018(-0.002,0.037)	1.098(0.229,1.966)
	logLNC	139	0.083	0	0.007(0.004,0.010)	0.989(0.856,1.121)
	logLPC	139	0.038	0.003	-0.017(-0.029,-0.006)	1.005(0.502,1.507)
	logRNC	139	0.115	0	0.013(0.008,0.018)	0.464(0.257,0.671)
	logRPC	139	0.133	0	-0.030(-0.039,-0.020)	1.737(1.307,2.167)
	logSRL	178	0.03	0.007	-0.035(-0.061,-0.010)	3.119(1.984,4.255)
Longitude	logSLA	238	0.007	0.194	0.002(-0.001,0.005)	0.891(0.470,1.313)
	logLT	238	0.002	0.45	0.005(-0.009,0.020)	-1.021(-2.838,0.795)
	logLDMC	238	0.018	0.04	-0.029(-0.056,-0.001)	5.593(2.060,9.126)
	logLNC	139	0.01	0.123	0.003(-0.001,0.008)	0.860(0.298,1.422)
	logLPC	139	0.001	0.584	-0.005(-0.021,0.012)	0.808(-1.281,2.896)
	logRNC	139	0.009	0.154	0.005(-0.002,0.012)	0.399(-0.495,1.292)
	logRPC	139	0.01	0.116	-0.012(-0.026,0.003)	1.919(0.046,3.793)
	logSRL	178	0.029	0.008	-0.049(-0.085,-0.013)	7.831(3.199,12.463)
Altitude	logSLA	238	0.055	0	0.000(0.000,0.000)	1.144(1.130,1.159)
	logLT	238	0.209	0	0.000(0.000,0.000)	-0.539(-0.596,-0.482)
	logLDMC	238	0.107	0	-0.001(-0.001,0.000)	2.194(2.063,2.325)
	logLNC	139	0.139	0	0.000(0.000,0.000)	1.356(1.338,1.374)
	logLPC	139	0.109	0	0.000(0.000,0.000)	0.048(-0.021,0.117)
	logRNC	139	0.099	0	0.000(0.000,0.000)	1.121(1.091,1.151)
	logRPC	139	0.121	0	0.000(0.000,0.000)	0.250(0.189,0.312)
	logSRL	178	0.101	0	0.001(0.000,0.001)	1.158(1.002,1.314)
MAT	logSLA	238	0.001	0.575	-0.001(-0.005,0.003)	1.172(1.164,1.179)
	logLT	238	0.002	0.465	0.006(-0.010,0.023)	-0.333(-0.367,-0.299)
	logLDMC	238	0.005	0.281	-0.018(-0.050,0.015)	1.921(1.855,1.987)
	logLNC	139	0.006	0.218	-0.003(-0.008,0.002)	1.307(1.296,1.317)
	logLPC	139	0	0.825	-0.002(-0.021,0.017)	0.230(0.192,0.269)
	logRNC	139	0.039	0.002	-0.013(-0.021,-0.005)	1.068(1.052,1.084)
	logRPC	139	0.041	0.002	0.027(0.011,0.044)	0.376(0.342,0.410)
	logSRL	178	0.001	0.728	-0.008(-0.051,0.035)	1.558(1.471,1.645)
GST	logSLA	238	0.035	0.004	-0.008(-0.014,-0.003)	1.269(1.202,1.335)
	logLT	238	0.066	0	-0.048(-0.071,-0.025)	0.260(-0.021,0.542)
	logLDMC	238	0.099	0	0.122(0.073,0.171)	0.392(-0.201,0.985)
	logLNC	139	0.025	0.014	0.009(0.002,0.017)	1.190(1.101,1.279)
	logLPC	139	0.046	0.001	-0.046(-0.073,-0.019)	0.786(0.459,1.113)
	logRNC	139	0.001	0.655	0.003(-0.009,0.015)	1.015(0.872,1.159)
	logRPC	139	0.002	0.503	-0.008(-0.033,0.016)	0.522(0.221,0.824)
	logSRL	178	0.038	0.002	-0.094(-0.155,-0.034)	2.690(1.951,3.428)
MTCM	logSLA	238	0.006	0.227	0.001(-0.001,0.003)	1.194(1.154,1.234)
	logLT	238	0.063	0	0.017(0.009,0.026)	0.015(-0.152,0.182)
	logLDMC	238	0.014	0.064	-0.016(-0.033,0.001)	1.577(1.241,1.913)
	logLNC	139	0.053	0	-0.005(-0.008,-0.002)	1.206(1.153,1.258)
	logLPC	139	0.017	0.045	0.010(0.000,0.020)	0.427(0.230,0.623)
	logRNC	139	0.098	0	-0.011(-0.015,-0.006)	0.841(0.760,0.922)
	logRPC	139	0.11	0	0.024(0.015,0.032)	0.882(0.713,1.051)
	logSRL	178	0.011	0.112	0.018(-0.004,0.041)	1.903(1.459,2.346)
AP	logSLA	238	0.015	0.061	0.000(0.000,0.000)	1.144(1.118,1.171)
	logLT	238	0.099	0	0.000(0.000,0.001)	-0.606(-0.716,-0.495)
	logLDMC	238	0.024	0.002	0.000(-0.001,0.000)	2.177(1.915,2.440)
	logLNC	139	0.092	0	0.000(0.000,0.000)	1.386(1.352,1.421)
	logLPC	139	0.049	0.001	0.000(0.000,0.001)	-0.001(-0.132,0.130
	logRNC	139	0.099	0	0.000(0.000,0.000)	1.187(1.133,1.242)
	logRPC	139	0.116	0	0.000(0.000,0.001)	0.102(-0.012,0.216)
	logSRL	178	0.057	0	0.001(0.000,0.001)	0.993(0.700,1.286)
GSP	logSLA	238	0.014	0.072	0.000(0.000,0.000)	1.144(1.116,1.173)
	logLT	238	0.093	0	0.000(0.000,0.001)	-0.612(-0.728,-0.495)
	logLDMC	238	0.023	0.023	0.000(-0.001,0.000)	2.184(1.909,2.459)
	logLNC	139	0.09	0	0.000(0.000,0.000)	1.390(1.353,1.426)
	logLPC	139	0.047	0.001	0.000(0.000,0.001)	-0.009(-0.147,0.128)
	logRNC	139	0.095	0	0.000(0.000,0.000)	1.192(1.134,1.249)
	logRPC	139	0.113	0	0.001(0.000,0.001)	0.091(-0.028,0.211)
	logSRL	178	0.057	0	0.001(0.000,0.001)	0.961(0.654,1.268)
PET	logSLA	238	0.052	0	0.000(-0.001,0.000)	1.383(1.267,1.499)
	logLT	238	0.126	0	-0.003(-0.004,-0.002)	1.101(0.622,1.580)
	logLDMC	238	0.124	0	0.005(0.003,0.007)	-0.980(-1.989,0.029)
	logLNC	139	0.06	0	0.001(0.000,0.001)	0.996(0.842,1.150)
	logLPC	139	0.077	0	-0.002(-0.003,-0.001)	1.504(0.939,2.070)
	logRNC	139	0.015	0.058	0.000(0.000,0.001)	0.806(0.555,1.057)
	logRPC	139	0.022	0.023	-0.001(-0.002,0.000)	1.029(0.504,1.553)
	logSRL	178	0.064	0	-0.005(-0.007,-0.003)	4.169(2.889,5.450)

## Sheet: L2
X	Y	n	R2	P	Slope	Intercept
logSLA	logLT	238	0.158	0	1.707(1.203,2.211)	-2.320(-2.910,-1.730)
	logLDMC	238	0.103	0	-2.702(-3.721,-1.682)	5.053(3.860,6.246)
	logLNC	139	0.147	0	-0.512(-0.670,-0.355)	1.901(1.716,2.085)
	logLPC	139	0.084	0	1.430(0.826,2.034)	-1.446(-2.153,-0.739)
	logRPC	139	0.117	0	1.526(0.992,2.060)	-1.365(-1.990,-0.740)
logLT	logLDMC	238	0.097	0	-0.609(-0.847,-0.371)	1.695(1.610,1.781)
	logSRL	178	0.068	0	0.675(0.356,0.993)	1.764(1.649,1.878)
	logLNC	139	0.086	0	-0.091(-0.129,-0.053)	1.272(1.258,1.286)
	logLPC	139	0.071	0	0.306(0.165,0.448)	0.326(0.275,0.377)
	logRNC	139	0.198	0	-0.219(-0.276,-0.163)	0.977(0.957,0.997)
	logRPC	139	0.211	0	0.475(0.358,0.593)	0.574(0.531,0.616)
logLDMC	logLNC	139	0.128	0	0.057(0.038,0.076)	1.194(1.158,1.230)
	logLPC	139	0.084	0	-0.170(-0.242,-0.099)	0.549(0.412,0.687)
logSRL	logRPC	139	0.038	0.002	0.078(0.028,0.128)	0.300(0.219,0.380)
logLNC	logLPC	139	0.157	0	-1.464(-1.898,-1.030)	2.132(1.567,2.697)
	logRNC	139	0.177	0	0.669(0.485,0.853)	0.177(-0.063,0.416)
	logRPC	139	0.144	0	-1.264(-1.658,-0.870)	2.065(1.552,2.578)
	logSRL	178	0.038	0	0.485(0.172,0.797)	1.342(1.201,1.483)
logLPC	logRNC	139	0.062	0	-0.107(-0.160,-0.053)	1.072(1.056,1.087)
	logRPC	139	0.048	0	0.197(0.084,0.309)	0.375(0.343,0.408)
logRNC	logRPC	139	0.216	0	-0.976(-1.213,-0.738)	1.442(1.193,1.692)
